# Supplementary material for: Dosage-Dependent Gynoecium Development and Gene Expression in Brassica napus-Orychophragmus violaceus Addition Lines
Source: Plants (Basel). 2021 Aug 25;10(9):1766. doi: 10.3390/plants10091766 (PMC8469106; doi:10.3390/plants10091766)
Supplement: Supplementary file 1 [file plants-10-01766-s001.zip]

Archive with 2 entries (2 files):
- Supplementary figures.pdf
- Supplementary Tables.pdf
